# Supplementary material for: Development of Bexarotene Analogs for Treating Cutaneous T-Cell Lymphomas
Source: Cells. 2023 Nov 4;12(21):2575. doi: 10.3390/cells12212575 (PMC10647404; doi:10.3390/cells12212575)
Supplement: Supplementary file 1 [file cells-12-02575-s001.zip]

Archive with 1 entries (1 files):
- cells-2672074-supplementary.pdf
